# Supplementary material for: Morphometric traits in the fine-leaved fescues depend on ploidy level: the case of Festuca amethystina L
Source: PeerJ. 2018 Sep 24;6:e5576. doi: 10.7717/peerj.5576 (PMC6160823; doi:10.7717/peerj.5576)
Supplement: Table S2 — Each individual was described by four traits: the length of the leaf (cm) –LLe, the length of the stalk (cm) –LS, the length of the panicle (cm) –LPa, the number of spikelets –NS. [file peerj-06-5576-s002.xlsx]

## Sheet: Arkusz1
ssp	cyt	Length of leaf [cm]	Length of stalk [cm]	Length of panicle [cm]	Number of spikelets
F. or	D		56.3	9.5	74
F. or	D	18.5
F. or	D	19.5
F. or	D	18.5
F. or	D	16.5
F. or	D	27.1	74	10.7	58
F. or	D	28.3	77	10.2	57
F. or	D	26.3	61.8	7.5	45
F. or	D	32.1	59.6	9.5	43
F. or	D	28.1	67	10	38
F. or	D	23.1	36.3	7.3	50
F. or	D	28.8	52.5	6.3	43
F. or	D	27	55.6	6.9	50
F. or	D	22.6	49	6.6	34
F. or	D	26.1	60	7.7	44
F. or	T	38.9	74.5	15.5	80
F. or	T	39.9	76.3	13.5	52
F. or	T	41.5	62.5	13.7	48
F. or	T	40.5	63.4	15	60
F. or	T	43.4	63.4	13.9	73
F. or	T	57.6	116	16	46
F. or	T	58	100	11.3	51
F. or	T	39.5	98.5	13	55
F. or	T	44.8	119	18	73
F. or	T	42	97	13.5	46
F. or	D	18.5	65	11.5	53
F. or	D	25.5	69.3	10.6	79
F. or	D	21.6	59.6	11.5	63
F. or	D	24.9	65.5	8.5	70
F. or	D	26.1	54.5	9.2	48
F. or	D	18	59.2	7.5	42
F. or	D	18.4	68.7	8.5	40
F. or	D	19.5	56	8	34
F. or	D	21	53.1	7.8	50
F. or	D	21.3	62.2	9	53
F. or	D	16	42	6	42
F. or	D	21.6	37.2	3	26
F. or	D	18.5
F. or	D	21.4
F. or	D	16.5
F. or	D	16.4	57.5	6.7	21
F. or	D	15.3	55.7	6.9	28
F. or	D	15.4	63.2	10.5	36
F. or	D	17	57.1	6.8	36
F. or	D	16.1	69.5	7.1	34
F. am	T	43.9	95	11.5	42
F. am	T	34.4	85.5	13.5	66
F. am	T	37.5	94.9	11.5	48
F. am	T	39.2	89	12.5	60
F. am	T	38		15	56
F. am	T	39	72.5	7.4	23
F. am	T	34.5	80	13.2	36
F. am	T	37.1	76.5	9.5	32
F. am	T	35.2
F. am	T	36
F. am	D	22.4
F. am	D	25.6
F. am	D	26
F. am	D	24.5
F. am	D	21.2
F. am	D	36.6	37.8	10.4	38
F. am	D	36.1
F. am	D	40.5
F. am	D	35
F. am	D	36.5
F. am	T	25.5	69.3	7.4	19
F. am	T	26.7
F. am	T	27.7
F. am	T	26.7
F. am	T	27.2
F. am	T	29.2
F. am	T	31.5
F. am	T	32
F. am	T	28.6
F. am	T	31.7
F. rich	T	34.9	88	13	51
F. rich	T	33.6	75.3	12	65
F. rich	T	33.9	72	6.9	28
F. rich	T	35.9	81.6	6.5	28
F. rich	T	35.5	92	11	37
F. rich	T	45.4	95.3	11.3	28
F. rich	T	41.2	88.5	10	34
F. rich	T	39	86.7	11.3	35
F. rich	T	45.7	99.4	19.3	56
F. rich	T	42.5	75.5	9.5	31
F. rich	T	36.2	76	9.5	50
F. rich	T	35.6	93.4	8.2	32
F. rich	T	33.9	80	8	33
F. rich	T	35.9	116.5	10.1	75
F. rich	T	35.5	56.5	10.3	46
F. or	D	28.1	95	12	64
F. or	D	31.7	66.8	6.8	23
F. or	D	26.8	77	9.3	52
F. or	D	23.2	81.5	9.5	52
F. or	D	24.9	85.5	12.3	55
F. or	D	31.4	65.5	9	65
F. or	D	32.7	72.5	10	61
F. or	D	29.8	63	7.5	38
F. or	D	29	84	12.5	75
F. or	D	35.6	54.6	6.5	36
